# Supplementary material for: Gene therapy with feline anti-Müllerian hormone analogs disrupts folliculogenesis and induces pregnancy loss in female domestic cats
Source: Nat Commun. 2025 Feb 15;16:1668. doi: 10.1038/s41467-025-56924-5 (PMC11830062; doi:10.1038/s41467-025-56924-5)
Supplement: Supplementary file 4 — Source Data [file 41467_2025_56924_MOESM4_ESM.xlsx]

## Sheet: Fig. 1c
Figure 1c
		mAb-5/6 (targeted to a region in the mature domain of AMH)

## Sheet: Fig. 1d
Figure 1d
	SMAD1/5/9-dependant luciferase reporter activity (fold change) in AMH-responsive HEK293T cells following treatment with diluted conditioned medium containing fAMH variants.
		fAMH	fAMH_RKKR	fAMH_RKKR_G561S
	Replicate 1	2.4609	8.06533	10.9252
	Replicate 2	2.09539	7.90099	13.0045
	Replicate 3	2.48585	8.20776	10.959
	Replicate 4	1.82361	8.93514	12.4767

## Sheet: Fig. 2b
Figure 2b
		Serum AMH concentration (ng/mL) in all cats on day 0
	Cat number	981	986	988	990	395	134	987	989	991	Cat 000	Cat 008	983	984	985	999	824	448
	[AMH]	0.858672	0.740795	1.03504	0.913613	1.43617	0.56482	0.391821	0.236084	2.02086	0.535591	1.30362	5.74232	1.7296	0.8369	2.62354	0.618943	1.53684

## Sheet: Fig. 2c
Figure 2c
		Serum AMH concentration (ng/mL) in control cats measured between study days 0 and 281
		Cat number	981	986	988	990	395	134
	Study day	0	1.71734	1.48159	2.07007	1.82723	2.87235	1.12964
		14	4.11578	2.62889	1.12903	1.48454	1.98462	0.895902
		35	3.67104	3.61177	2.52222	0.699358	3.55935	1.43782
		70	2.71871	4.19858	1.50018	2.20941	1.83619	2.18099
		98	2.17532	3.20589	1.65838	1.32486	2.49868	0.857917
		126	4.54302	6.10884	1.78189	1.61057	1.97908	1.19867
		197	3.41009	2.40511	2.61698	1.96246	1.85255	0.764075
		239	2.66472	3.55935	2.05144	1.15382	2.37026	1.34527
		280	2.09629	2.43424	3.8307	1.85801	1.46374	1.5736

## Sheet: Fig. 2d
Figure 2d
		Serum AMH concentration (ng/mL) in AAV-fAMH_RKKR cats measured between study days 0 and 281
		Cat number	987	989	991	Cat 000	Cat 008
	Study day	0	0.391821	0.236084	2.02086	0.535591	1.30362
		21	1458.45	1035.57	2332.99	2411.6	1768.79
		28	9402.55	5686.65	6496.54	8011.85	8255.31
		35	10532.6	7405.27	7015.98	7144.92	13817.6
		42	3267.71	7104.5	6681.56	4100.13	13856.6
		49	2176.47	4984.42	7390.66	2663.57	13353.4
		56	1765.06	4827.03	7884.39	2731.39	13970.8
		63	1603.68	4659.46	7483.46	2042.24	11457.3
		70	1847.84	5000.68	8570.55	2513.45	13573.7
		77	1897.64	6764.14	8925.02	3368.17	18052.1
		84	2398.8	8340.43	9203.82	3929.75	18680.1
		91	2364.45	8271.51	11319.3	4664.76	20990.7
		98	2552.36	9157.93	7033.54	3341.01	17483.9
		112	2837.49	10932.3	10862.8	4060.27	29663.5
		126	3479.48	9695.21	9487.18	4998.98	29619.6
		197	2411.5	7449.99	7600.33	2697.4	19942.3
		211	2314.64	7743.57	11001.2	2952.35	22878.1
		225	2082.31	5609.24	7861.21	3273.82	15243
		239	2623.63	5720.06	7417.47	4028.3	19353
		253	2391.78	6362.38	7200.53	4168.43	14919.6
		267	2555.5	6896.5	7050.88	4006.89	16377.9
		280	2719.23	8039.27	6883.18	3862.72	14528.3

## Sheet: Fig. 2e
Figure 2e
		Serum AMH concentration (ng/mL) in AAV-fAMH_RKKR/G561S cats measured between study days 0 and 281
		Cat number	983	984	985	999	824	448
	Study day	0	5.74232	1.7296	0.8369	2.62354	0.618943	1.53684
		21	2868.2	4902.04	3990.47	3480.98	1039.53	4223.02
		28	9661.98	19046.6	12146.1	6467.7	4532.17	7422.48
		35	2485.52	22000.8	19670.1	8941.31	7752.85	10124.8
		42	478.406	24648.9	24118.6	5145.23	7392.03	3773.51
		49	487.293	5365.44	24234.7	4705.03	4346.3	2809.67
		56	520.462	1884.39	21443	4784.22	2527.45	2839.54
		63	548.601	1919.34	17977.2	4929.65	3065.26	2515.5
		70	602.257	1832.18	14745.9	5195.97	2628.5	3044.14
		77	480.28	1478	10880.2	5834.37	2677.19	2697.38
		84	623.14	1457.19	13176	7284.5	3694.76	3391
		91	687.365	1828.7	11237.4	7804.26	3369.61	3101.26
		98	647.379	2212.7	13589.2	8066.18	4004.68	3590.26
		112	834.425	2170.63	15961.9	11634.2	4489.31	5206.17
		126	975.736	2970.73	17468.4	10284.8	4497.82	4916.55
		197	823.998	2259.97	10452.8	11041.6	3596.41	3689.17
		211	958.784	2621.47	13133.1	11912.3	3509.9	4083.34
		225	761.469	2649.04	10607.3	10891.9	3527.17	4323.43
		239	861.412	2128.09	9589.53	9775.26	3471.78	4504.53
		253	1017.53	2475.81	9980.34	9531.75	2940.23	3505.11
		267	849.136	2069.61	8416.25	10071.1	3070.76	3518.02
		281	959.087	2149.49	9753.25	9594.48	2994.9	4459.12

## Sheet: Fig. 3a
Figure 3a
		mAb-5/6 (targeted to a region in the mature domain of AMH)

## Sheet: Fig. 3b
Figure 3b
	SMAD1/5/9-dependant luciferase reporter activity (fold change) in AMH-responsive HEK293T cells following treatment with diluted serum from cat #985 in the fAMH_RKKR/G561S group
		Medium-only (blanks)	Cat #985 Day 0	Cat #985 Day 42	Cat #985 Day 126	Cat #985 Day 239
	Replicate 1	1.00384	0.736136	6.68982	5.62639	6.69308
	Replicate 2	0.826821	1.31678	5.88344	7.4153	6.39253
	Replicate 3	1.1054	1.4427	6.89054	6.14484	5.40848
	Replicate 4	0.877274
	Replicate 5	0.937079
	Replicate 6	1.24958

## Sheet: Fig. 4a
Figure 4a
		Serum steroid hormone levels in control cats injected with AAV-empty vector
		Cat number	981	981	986	986	988	988	990	990	395	395	134	134
		Hormone	Estradiol (pg/mL)	Progesterone (ng/mL)	Estradiol (pg/mL)	Progesterone (ng/mL)	Estradiol (pg/mL)	Progesterone (ng/mL)	Estradiol (pg/mL)	Progesterone (ng/mL)	Estradiol (pg/mL)	Progesterone (ng/mL)	Estradiol (pg/mL)	Progesterone (ng/mL)
	Study day	0	142	2.3	59	1.4	76.4	2.8	58.3	11.6	68.5	1.4	74.8	2.8
		2	45.9	8.2	53.7	3.1	54.6	2.7	62.9	14.4	59.6	2.4	35	3.4
		4	56.1	9.9	90.8	1.5	72.2	1.3	58.3	6.6	75.9	1.8		2.4
		6	60.1	14.3	76	2.6	65	1.4	46.8	7	100.5	1.1	41.2	3.7
		8	66.3	3.5	85	2.2	62.7	1.1	41.2	6.8	149.1	1.5	54.1	3.3
		10	58.8	15	100.4	1.7	86.8	1	44.9	4.9	108.4	1.3	70.1	2.8
		12	48	16.2	58.8	2.7	118.8	1	53.5	5.6	46.8	2.3	41.2	3.4
		14	50.1	17	61.5	2.8	110.6	0.2	56.4	2.2	45.5	0.2	109.8	3.5
		16	50.73	24.8	54.6	2.1	72.8	1.3	54.6	5.8	61.6	2.4	20.3	1.2
		18	67.6	18.7	69.4	1.3	66.6	4.3	81.3	3.2	67.8	1.6	58.2	2.3
		20	54.9	16.8	49.9	1.5	65.3	9.7	57.4	3	56.7	0.9	40.4	2.1
		22	53.5	16.3	56.4	1.5	54.3	10.4	49.3	2.8	74.4	1.2	41.8	2.3
		24	52	11.3	89.6	1.6	70.7	10.7	60	2.1	110.7	1.1	58.8	2.8
		26	75.8	18.4	114.2	2.7	70.4	14.1	60	3.1	162.7	1.6	89	3.1
		28	59.5	16.3	104.7	2.3	64.8	13.9	64	2.6	82.7	1.9	105.1	2.4
		30	50.3	16.3	134.9	3	59.5	17.2	92.5	2.6	54	2	102.9	3.2
		32	54.5	13.1	72.8	2.5	44.7	16.3	122.5		53.9	1.2	38.4	3.4
		34	68.7	13.4	67.6	1.8	50.9	18.4	76.9	2.8	55.9	2	41.9	2.4
		38	48.4	5.3	71.1	2	47.6	14.9	46.2	9.7	97.3	1.2	133.4	2.1
		40	55.7	6.1	89.1	2.7	55	14.7	71		141.5	2.8	95.8	3.1
		42	47.1	5.5	99.2	2.6	52.2	13.4	56.8	16.8		2.1	75.9	2.5
		44	50.2	6.3	88.5	3.5	56	14.2	50.2	18.6	60	1.6	100.1	3.1
		46	56	1.2	65.9	2.1	59.5	14.6	45.5	18.6	61.2	2.4	91.6	2.5
		48	49.8	3.5	62.9	2.1	51.7	15.1	46.5	17.4	72.7	1.9	43.7	2.6
		50	22.8	3	33.6	1.6	36.2	13.8	48.1	18	67.6	1.3	42.5	2.4
		52	65.8	3.4	67.5	2.3	73.7	10.1	54.1	19.4	94	1.6	36.3	3.1
		54	92.3	3.3	74.2	2.7	90.2	7.6	50.4	18.6	114.4	1.9	59.2	2.9
		56		2.8		2.7		5.2		18		0.4		2.6
		62	49	8.4	59.7	2.5	52.6	3	47.4	22.6	66.1	2.3	68.5	1
		64	80.8	15.1	71.4	2.5	78.1	2.7	60.1	19.3	80.3	2.7	54.8	4.2
		66	75.9	16.9	76.5	2.1	95.5	1	58.8	15.9	108.2	2	72.7	2.4
		68	63.9	14.8	73.2	1.5	81.4	1.1	64.2	16.6	91.3	1.4	86.9	2
		70	65.9	13.8	81	1.3	107.1	0.2	60	11.2	102.8	1.3	66.8	1.9
		72	65.1	17.6	80.4	2.6	157.3	0.7	57	13.8	59.2	1.5	75.2	3
		75	39.9	27	56.1	3.3	63.1	2.9		9	50.8	3.2	77	3.4
		77	47.7	31.1	76.1	1.9	57.5	9.9	74.8	5.9	64.3	1.3	94.6	2.6
		79	64.2	19	67.2	1.3	58.4	12.3	60.2	5.9	56.4	0.2	73.8	0.9
		82	41.9	36.1	51	2.7	63.4	19	56.7	5.8	70.4	3.3	40.8	0.8
		84	68.2	18.3	87.9	1.5	71.8	14.6	68.9	5.4	149.6	1.8	85.1	0.2
		86	44.9	16.4	79.7	1.9	55.8	16	49	4.4	109.5	1.2	52.3	0.2
		89	58.6	14.5		2.4	68.7	15.7		4.3	75.9	1.2	67.4	0.2
		91	47.7	9.5	52.4	3.3	46.8	19.8	60	4.8	47.6	2	62.8	0.2
		93	39.1	5.8	50.5	2.3	48.1	32.7	39.2	3.3	45.3	3	116.4	0.5
		96	36.1	11	34.8	3.5	37.3	25.9	43.3	3.7	44.1	2.8	111.8	0.7
		98	48.8	5.6	62.7	2.1	53.6	17.8	62	2.7	55.5	2	126	0.2
		100	52.7	5.2	57.5	2	56.2	19.6	83.4	2.3	59.4	2.5	56.7	0.2
		103	50.7	5.3	60.1	3.7	61.4	18.8	92.2	4.3	69.7	3.9	58.5	0.2
		105	44	4.1	54.2	2.4	50.7	12.9	68.9	7.1	90	2.2	59.1	0.4
		107	103.6	4.1	44.9	2.6	49.4	18.9	44.7	15.1	115.7	0.2	76.4	0.2
		110	86.7	4	34.9	2.2	60.8	6.9	44.4	17.2	49.8	2.4	133	0.7
		112	122.9	2.6	46.1	2.3	56.1	2.6	32.4	18	45.6	2.8	89.8	2
		114	69.2	4.4	57.5	2.5	57.3	4	53.5	17.8	54.5	4.6	44.5	2.3
		117		11	48.5	1.8	57.4	3.1	30.7	18.5	55.3	1.7	45	1.7
		119	45.1	13.4	56.1	2.4	58.3	2	39.5	17.6	67.9	2.3	46.1	2.2
		121	54.1	17.7	54.7	2.4	64.1	1.6	45.9	18.5	65.7	2.8	45.9	2.9
		124	44.8	17.7	51.3	2.3	76.7	1.4	42	19.9	71	2.1	81.2	2.3
		126	45.1	21.9	45.6	3.7	102.3	1.5	37.8	25.3	43.2	3.2	101.4	2.7

## Sheet: Fig. 4b
Figure 4b
		Serum steroid hormone levels in cats injected with AAV-fAMH_RKKR/G561S
		Cat number	983	983	984	984	985	985	999	999	824	824	448	448
		Hormone	Estradiol (pg/mL)	Progesterone (ng/mL)	Estradiol (pg/mL)	Progesterone (ng/mL)	Estradiol (pg/mL)	Progesterone (ng/mL)	Estradiol (pg/mL)	Progesterone (ng/mL)	Estradiol (pg/mL)	Progesterone (ng/mL)	Estradiol (pg/mL)	Progesterone (ng/mL)
	Study day	0	55.6	4.3	52.9	0.4	64.2	9.6	47.5	17.7	61.1	4.1	81.6	1.2
		2	48.6	5.9	48.4	1	49.4	15.1	47.2	35.9	67.7	7.1	124.8	2.2
		4	73.5	1.8	72.4	1.9	62.4	8.6	53.9	18.8	69.2	5.1	126.8	0.9
		6	57.1	15.1	100.2	0.8	47	14.9	43.1	59.4	118.5	4.7	64.1	1.7
		8	77.2	3.3	43.3	0.3	47.3	16.5	54.9	41.3	127	5.7	48.6	1.4
		10	91.7	2.2	37.3	1.1	52.9	12.3	36.7	15.6	172.6	3.2	49.7	1.3
		12	132.6	2.8	38.1	0.7	31.3	14.3	41.5	15.1	93.8	7.1	77.1	1.9
		14	103.2	1.9	34.6	1.6	41.3	13.3	44.9	10.8	27.7	5.9	90.3	0.2
		16	43.5	10.8	52.8	1	47	13.6	56.4	6.3	40.8	6.5	150.7	1.7
		18	55.2	11.6	54.5	0.2	60.2	11.6	65.5	3.5	55	4.9	125.9	0.9
		20	50.1	14	33.2	0.3	47.73	7	41.5	2.6	64	3.1	52.3	1.1
		22	40.1	12.4	40.9	0.3	61.3	6.8	49.4	2.5	43.8	2.6	34.9	0.9
		24	46	15.6	52.3	0.2	60		82.6	1.8	75.3	3.1	50.2	0.9
		26	49.7	16.8	61.8	0.7	46.3	5	115.1	2.1	101.5	2	17	4.7
		28	42.2	15.7	92.7	0.2	51.7	3	142.5	2.2	89.6	1.5	73.1	4.8
		30	48.2	15.7	52.1	0.2	55.4	3.9	134.9	1.9	129.3	2.7	82.4	4.2
		32	49	6.8	57.6	0.2	45.3		83.2	1.8	126.6	1.4	87.1	3.8
		34	32.6	7	46	0.2	49.2	1.2	61.8	4	134.4	1.4	86.1	2.8
		38	46.9	7.1	33.9	0.4	60.7	0.3	58.6	14.5	92.7	0.9	60.9	4.7
		40	55.9	12.5	48.8	0.7	101	0.7	56.9	15.2	64.4	2.2	50.5	3.1
		42	40.7	10.9	36.1	0.3	98.4	0.8	56.3	15.6	50.3	1.7	53.4	4.1
		44	57	12.4	59.8	0.2	95.1	1	54.4	16.6	42.5	1.3	54.2	3
		46	40.3	9.7	66.4	0.5	195.5	0.4	64	18.8	55.5	1.6	58.8	4.2
		48	62	7.8	58.7	0.5	65.8	1	51.5	18.8	60.4	1.9	58.6	4.6
		50	28.8	9.4	52	0.6	47.2	6.1	27.3	20.4	55.9	1.9	75.6	5.3
		52	60.9	6.4	58.1	0.5	51.6	13.5	63.4	45.6	61.4	1.7	86.3	4.3
		54	56.1	6	49.4	0.6	59.3	12.7	55.7	19.7	62.8	2	95.1	5.7
		56		3.7		0.2		12.8		1.5		2.6		19.8
		62	48.4	4.4	45.7	1		18.5	46.3	19.6	100.4	2.8		5.5
		64	56.6	4.3	69.7	0.8	62.8	18.7	50.9	27.2	87.8	2.3	67.1	6.2
		66	55	2.5	75.2	1.1	56.6	16.9	73.2	15.6	68.8	2.1
		68	54.6	2	77.4	0.6	61.6	20	63.8	15.2	73.1	1.7
		70	91.9	1.5	59.7	0.4	50.4	15.6	64.8	11.9	67.2	1.7	54.4	4.6
		72	110	4.7	51	1	52.2	16.7	62.1	15.6	54.3	0.2	63.9	5.3
		75	44.7	15.8	41.3	0.8	61.2	18.7	49.1	7.3	24.3	2.7	45.5	5.1
		77	49.5	15.6	50.3	0.8		19.3	53.4	6.9	58.5	2.4	55.1	6.2
		79	47.9	16.2	51	1	46.2	12.7	61.2	5	52.5	2.2	61.6	5.8
		82	36.6	18	51.3	1.6	39.2	5.1	32	4.1	38.8	4.5	70.6	5.8
		84	73.6	17.2	78	1.7	72.2	7.6	89.7	5.2	77.7	2.7	116.7	4.9
		86	38.6	16.2	61.8	0.8	46.1	5.3	53.7	4.4	42.9	3.4	90.6	4.8
		89	53.8	18.4	66.2	0.7	66.8	2.5	68.5	3.9		4.5		4.6
		91	42.9	35.5	50.4	1.2	44.2	0.2	55.6	2.1	49.7	4.8	45.8	3.1
		93	54.6	40.6	23.5	1	40.1	2	75.4	2.7	42.7	5.5	34.2	3.3
		96	36.5	40.7	28.6	1.2	29.1	2.3	79.6	4.5	32.7	5.7	30.8	5.9
		98	40.8	18.7	47.6	1.4	46.9	1.8	98.3	0.2	52.8	3.2	53.7	4.7
		100	46.1	18.6	46.5	1.3	45.7	2.1	67.6	2.5	48.9	4.1	44.4	0.6
		103	56.2	17.2	69.2	4.6	44.4	2.3	53.9	8.9	56.4	5.2	49.6	8.9
		105	42.6	16.8	86.6	2.3	47.4	2.8	53.7	16.5	47.5	2.8	43.8	3.7
		107	49.2	13.8	70.8	1.4	44.3	0.2	61.1	18.9	41.9	0.2	42.8	6.4
		110	46.9	6	54	1.3	48.5	1.7	42.4	16.1	44.7	2.8	43.4	4.9
		112	47.7	5	35.9	1.3	38.2	2.2	42.4	15.4	49.5	2.5	52.3	5
		114	51.1	5.5	42.8	1.6	51.1	2.7	53	18.4	37	4.8	59	6.2
		117	42.3	5.8	40.3	1.4	32	2.1	52.8	18.5	50.1	3.2	71.5	5.7
		119	49.4	5.7	40.9	1.9	50.6	0.2	53.3	20.8	50.4	2.3	52.8	5.9
		121	53.3	6.2	50.8	1.8	44.3	2	51.7	21.7	44.6	1.4	34.9	6.8
		124	51.3	4.5	60.6	1.8	52	2.4	45.4	25.2	45.7	2.5	39.8	5.8
		126	37.8	4.8	53.8	2.4	37.3	5.7	49	28.5	42	3.7	39.5	7.1

[truncated: 12 more sheets: Fig. 5a, Table 1, Supp. Fig. 2a, Supp. Fig. 2b, Supp. Fig. 2c, Supp. Fig. 3a, Supp. Fig. 3b, Supp. Fig. 3c, Supp. Fig. 3d, Supp. Fig. 4, Supp. Fig. 5a, Supp. Fig. 5b]
